# Supplementary material for: Odorant Receptors for Detecting Flowering Plant Cues Are Functionally Conserved across Moths and Butterflies
Source: Mol Biol Evol. 2020 Nov 24;38(4):1413–27. doi: 10.1093/molbev/msaa300 (PMC8042770; doi:10.1093/molbev/msaa300)
Supplement: msaa300_Supplementary_Data [file msaa300_supplementary_data.zip › supplementary table S1-final.xls]

## Sheet: Sheet1
Supplementary table S1. Synthetic compounds used for electrophysiological recording
Compound	CAS	Provider
(Z)-3-hexen-1-ol	928-96-1	Sigma-Aldrich
β-Citronellol	106-22-9	Sigma-Aldrich
Geraniol	106-24-1	Sigma-Aldrich
(Z)-2-Hexen-1-ol	928-94-9	Sigma-Aldrich
1-Heptanol	111-70-6	Sigma-Aldrich
(1S)-(-)-Verbenone	1196-01-6	Sigma-Aldrich
1-Hexanol	111-27-3	Sigma-Aldrich
(S)-cis-Verbenol	18881-04-4	Sigma-Aldrich
(E)-3-Hexen-1-ol	928-97-2	Sigma-Aldrich
3,7-Dimethyl-3-octanol	78-69-3	Sigma-Aldrich
(1R)-(-)-Myrtenol	19894-97-4	Sigma-Aldrich
(-)-trans-Pinocarveol	547-61-5	Sigma-Aldrich
(-)-Linalool	126-91-0	Sigma-Aldrich
Linalool	78-70-6	Sigma-Aldrich
Methyl benzoate	93-58-3	Sigma-Aldrich
Myrcene	123-35-3	Sigma-Aldrich
(R)-(+)-Limonene	5989-27-5	Sigma-Aldrich
α-Pinene	80-56-8	Sigma-Aldrich
(-)-β-Pinene	18172-67-3	Sigma-Aldrich
Camphene	79-92-5	Sigma-Aldrich
(S)-(-)-Limonene	5989-54-8	Sigma-Aldrich
α-Terpinene	99-86-5	Sigma-Aldrich
(-)-trans-Caryophyllene	87-44-5	Sigma-Aldrich
(-)-Caryophyllene oxide	1139-30-6	Sigma-Aldrich
Farnesene, mixture of isomers	502-61-4	Sigma-Aldrich
(E)-2-Hexen-1-al	6728-26-3	Sigma-Aldrich
4-Ethylbenzaldehyde	4748-78-1	Sigma-Aldrich
3-Vinylbenzaldehyde	19955-99-8	Sigma-Aldrich
(1R)-(-)-Myrtenal	18486-69-6	Sigma-Aldrich
benzaldehyde	100-52-7	Sigma-Aldrich
Heptanal	111-71-7	Sigma-Aldrich
(Z)-3-Hexenyl acetate	3681-71-8	Sigma-Aldrich
(E)-2-Hexenyl acetate	2497-18-9	Sigma-Aldrich
4'-Ethylacetophenone	937-30-4	Sigma-Aldrich
Cinnamaldehyde	104-55-2	Sigma-Aldrich
(±)-Citronellal	106-23-0	Sigma-Aldrich
Benzyl acetate	140-11-4	Sigma-Aldrich
Ocimene	13877-91-3	Sigma-Aldrich
Methyl salicylate	119-36-8	Sigma-Aldrich
(±)-Camphor	76-22-2	Sigma-Aldrich
(E)-nerolidol	40716-66-3	Sigma-Aldrich
2,6-Di-tert-butylphenol	128-39-2	Sigma-Aldrich
2-Pentadecanone	2345-28-0	Sigma-Aldrich
Acetophenone	98-86-2	Sigma-Aldrich
Cedrol	77-53-2	Sigma-Aldrich
β-Ionone	79-77-6	Sigma-Aldrich
Salicylaldehyde	90-02-8	Sigma-Aldrich
Methyl 2-methoxybenzoate	606-45-1	Sigma-Aldrich
benzyl alcohol	100-51-6	Sigma-Aldrich
2-Phenylethanol	60-12-8	Sigma-Aldrich
4-Methoxybenzyl alcohol	105-13-5	Sigma-Aldrich
4-Hydroxy-4-methyl-2-pentanone	123-42-2	Sigma-Aldrich
Methyl phenylacetate	101-41-7	Sigma-Aldrich
Eugenol	97-53-0	Sigma-Aldrich
1-Octanol	111-87-5	Sigma-Aldrich
Phenyl acetaldehyde	122-78-1	Sigma-Aldrich
Methyl 4-hydroxybenzoate	99-76-3	Sigma-Aldrich
Eucalyptol	470-82-6	Sigma-Aldrich
(R)-(-)-piperitone	4573-50-6	Tokyo Chemical Industry
Ethyl benzoate	93-89-0	Sigma-Aldrich
Butyl salicylate	2052-14-4	Sigma-Aldrich
cis-Jasmone	488-10-8	Sigma-Aldrich
Methyl eugenol	93-15-2	Sigma-Aldrich
(E)-2-Hexen-1-ol	928-95-0	Sigma-Aldrich
1-octen-3-ol	3391-86-4	Sigma-Aldrich
δ-Decanolactone	705-86-2	Sigma-Aldrich
Geranyl acetate	105-87-3	Sigma-Aldrich
