# Supplementary material for: Odorant Receptors for Detecting Flowering Plant Cues Are Functionally Conserved across Moths and Butterflies
Source: Mol Biol Evol. 2020 Nov 24;38(4):1413–27. doi: 10.1093/molbev/msaa300 (PMC8042770; doi:10.1093/molbev/msaa300)
Supplement: msaa300_Supplementary_Data [file msaa300_supplementary_data.zip › supplementary table S2-final.xls]

## Sheet: EC50
Supplementary table S2. EC50 values of each ligand based on the dose response of 22 HarmORs.
Odorant receptor	Ligands	EC50
HarmOR26	(E)-Nerolidol	2.888e-08
	(±)-Camphor	1.766e-07
HarmOR36	(-)-Linalool	1.136e-06
	Linalool	1.164e-06
	3,7-Dimethyl-3-octanol	2.91e-06
	β-Citronellol	4.678e-06
HarmOR59	Cinnamaldehyde	1.716e-06
	2-Phenylethanol	2.906e-06
	Phenylacetaldehyde	6.971e-06
	Benzaldehyde	1.205e-05
	4-Ethylbenzaldehyde	0.001191
	(E)-2-Hexen-1-ol	0.001189
	(Z)-3-hexen-1-ol	0.001857
	(E)-2-Hexen-1-al	0.003776
HarmOR60	Eugenol	1.724e-06
	Cedrol	8.602e-06
HarmOR23	Farnesene	4.786e-06
	Geranyl acetate	5.1e-06
HarmOR31	(E)-2-Hexenyl acetate	5.015e-06
	(Z)-3-Hexenyl acetate	7.508e-06
	δ-Decanolactone	8.155e-06
	Ethyl benzoate	1.319e-05
	Methyl phenylacetate	2.95e-05
	1-Octanol	9.607e-05
HarmOR52	Benzyl alcohol	6.867e-06
	(Z)-2-Hexen-1-ol	1.652e-05
	(1R)-(-)-Myrtenol	1.712e-05
	(Z)-3-Hexen-1-ol	2.329e-05
	(E)-2-Hexen-1-ol	2.399e-05
HarmOR40	Geranyl acetate	7.691e-06
	Farnesene	7.899e-06
	(E)-Nerolidol	1.247e-05
	Geraniol	2.783e-05
HarmOR27	Methyl benzoate	1.309e-05
	Methyl salicylate	1.558e-05
	Ethyl benzoate	6.874e-05
	cis-Jasmone	7.863e-05
	(±)-Citronellal	0.0003325
HarmOR12	(-)-Linalool	1.372e-05
	Linalool	2.121e-05
	Geraniol	2.763e-05
	β-Citronellol	8.007e-05
HarmOR43	Methyl benzoate	1.55e-05
	Methyl salicylate	1.577e-05
	Methyl 4-hydroxybenzoate	1.956e-05
HarmOR19	4'-Ethylacetophenone	1.666e-05
	Ethyl benzoate	6.016e-05
	Butyl salicylate	0.000402
HarmOR29	Eugenol	1.886e-05
	Methyl 4-hydroxybenzoate	0.0001777
HarmOR67	1-Octanol	3.314e-05
	1-Heptanol	0.0002176
	Heptanal	0.0003015
HarmOR35	Eugenol	4.254e-05
	(1R)-(-)-Myrtenal	0.0002551
HarmOR42	Phenylacetaldehyde	4.799e-05
HarmOR63	(-)-Caryophyllene oxide	5.21e-05
	(-)-trans-Caryophyllene	8.818e-05
HarmOR7	Benzyl acetate	6.075e-05
	Methyl phenylacetate	0.0001069
HarmOR25	Eugenol	8.156e-05
HarmOR55	(E)-Nerolidol	8.814e-05
HarmOR8	Methyl eugenol	0.0001061
HarmOR10	Benzaldehyde	0.0001236
