# Supplementary material for: Odorant Receptors for Detecting Flowering Plant Cues Are Functionally Conserved across Moths and Butterflies
Source: Mol Biol Evol. 2020 Nov 24;38(4):1413–27. doi: 10.1093/molbev/msaa300 (PMC8042770; doi:10.1093/molbev/msaa300)
Supplement: msaa300_Supplementary_Data [file msaa300_supplementary_data.zip › supplementary table S3-final.xls]

## Sheet: sheet1
Supplementary table S3. The nonsynonymous (dN) to synonymous (dS) substitution ratio (ω) of the phylogenetic clades of eight Lepidopteran species.
Clades	dN/dS	Genes for selective pressure analysing in each clade
A	0.04553	HarmOrco, HassOrco, SlitOR2, CsupOrco, OfurOR2, BmorOR2, MsexOrco, GmolOR2
B	0.16297	BmorOR57. BmorOR46, CsupOR21, OfurOR37, HarmOR60, HassOR60, BmorOR63, MsexOR34, HarmOR43, HassOR43
C	0.18616	MsexOR76, HassOR24, HarmOR24, CsupOR20, MsexOR3, BmorOR59, SlitOR17, HarmOR17, HassOR17, GmolOR31, SlitOR31, HassOR26, HarmOR26, OfurOR39, BmorOR50
D	0.05626	BmorOR16, MsexOR32, SlitOR32, HarmOR30, HassOR30, BmorOR10, MsexOR19, OfurOR44, GmolOR10, MsexOR31, HarmOR10, HassOR10, SlitOR10, BmorOR41
E	0.18196	SlitOR15, HarmOR25, HassOR25, BmorOR61, BmorOR12, MsexOR23, MsexOR75, BmorOR15, OfurOR10, HarmOR8, HassOR8, HarmOR29, HassOR29, MsexOR41, BmorOR13
F	0.0866	MsexOR27, CsupOR5, OfurOR35, GmolOR44, SlitOR27, HarmOR38, HassOR38
G	0.12004	SlitOR24, HarmOR44, HassOR44, MsexOR25, HarmOR59, HassOR59, SlitOR25
H	0.07039	HassOR42, HarmOR42, SlitOR14, GmolOR60, CsupOR2, MsexOR67, BmorOR60
I	0.1632	MsexOR74, BmorOR17, MsexOR6, MsexOR5, BmorOR19, HassOR21, HarmOR21, SlitOR37, HassOR70, HarmOR50, HassOR50, MsexOR26, MsexOR65, MsexOR9, BmorOR20, HassOR22, HarmOR22, HassOR21.2, HarmOR21.2, MsexOR68, BmorOR8, CsupOR16, OfurOR40, OfurOR36, BmorOR22, MsexOR29, HassOR19, HarmOR19, SlitOR19
J	0.08915	CsupOR1, HassOR46, HarmOR46, GmolOR32
K	0.087	GmolOR5, HarmOR27, HassOR27, CsupOR19, CsupOR3, BmorOR32, MsexOR11, GmolOR39, MsexOR35, BmorOR36, HarmOR34, HassOR34, HassOR40, HarmOR40, CsupOR8, MsexOR43, BmorOR27, GmolOR27, GmolOR28, HarmOR31, HassOR31, SlitOR29, BmorOR29, MsexOR18, CsupOR18, CsupOR15, MsexOR30, HassOR41, HarmOR41, BmorOR56, HassOR55, HarmOR55
M	0.17811	GmolOR37, BmorOR37, MsexOR50, HassOR28, HarmOR28, HarmOR33, HassOR33, CsupOR4, CsupOR6, OfurOR16, SlitOR36, HarmOR52, HassOR52, SlitOR35, GmolOR38
N	0.31566	HassOR64, HassOR69, HarmOR61
P	0.12522	MsexOR47, HarmOR39, HassOR39, SlitOR4, BmorOR55, BmorOR54, MsexOR52
Q	0.11983	BmorOR42, MsexOR24, HarmOR36, HassOR36, HarmOR53, HarmOR9, HassOR9, SlitOR9, BmorOR25, GmolOR19, HassOR7, HarmOR7, SlitOR7, BmorOR11, MsexOR10, MsexOR80, MsexOR8, MsexOR36, MsexOR33, BmorOR24, HassOR12, HarmOR12, HarmOR1, HassOR1, SlitOR28, MsexOR42, MsexOR71, MsexOR73, OfurOR27, CsupOR17, GmolOR12, HarmOR67, HassOR67, MsexOR12, GmolOR40, GmolOR45, HarmOR35, HassOR35, OfurOR19, CsupOR11, HassOR63…
R	0.07897	OfurOR52, MsexOR17, HassOR62, HarmOR62
S	0.08807	HarmOR62, HarmOR45, HassOR45, CsupOR22, GmolOR3, SlitOR23, HassOR65, HarmOR65, CsupOR7
T	0.05546	OfurOR15, CsupOR12, BmorOR14, BmorOR14, HassOR20, HarmOR20, GmolOR20, MsexOR62, HarmOR18, HassOR18
U	0.1545	HarmOR48, SlitOR30, MsexOR13, BmorOR30, CsupOR13, OfurOR53, SlitOR38, HassOR57, HassOR32, HarmOR32, SlitOR5, MsexOR38, HarmOR56
V	0.18418	MsexOR15, MsexOR51, BmorOR6, GmolOR4, OfurOR6, OfurOR8, OfurOR5a, OfurOR5b, OfurOR4, CsupPR1, BmorOR1, MsexOR4, OfurOR7, BmorOR4, BmorOR9, BmorOR5, BmorOR7, HassOR13, HarmOR13, HarmOR16, HassOR16, HassOR6, HarmOR6, HarmOR14, HarmOR15, HassOR14.2, HarmOR14b, HarmOR11, HassOR11, MsexOR1, BmorOR3, OfurOR3, OfurOR1
W	0.08602	HassOR23, HarmOR23, SlitOR3, OfurOR33, MsexOR39
