# Supplementary material for: Odorant Receptors for Detecting Flowering Plant Cues Are Functionally Conserved across Moths and Butterflies
Source: Mol Biol Evol. 2020 Nov 24;38(4):1413–27. doi: 10.1093/molbev/msaa300 (PMC8042770; doi:10.1093/molbev/msaa300)
Supplement: msaa300_Supplementary_Data [file msaa300_supplementary_data.zip › supplementary table S4-final.xls]

## Sheet: Sheet1
Supplementary table S4. Gene accessions and full-length cloning primers of ORs in functional identification.
Species	Gene name	Accession number/reference	Forward full-length primer	Reverse full-length primer	Notes
Helicoverpa armigera	HarmOrco	MN399769	ATGATGACCAAGGTGAAGGCC	TTACTTGAGCTGTATCAATACCATGAA	amplificated from cDNA
	HarmOR1	MT479000	ATGACGTCAATTTTAAGGAAATA	CTACAAATTAGCACTTTTATCTTG	amplificated from cDNA
	HarmOR3	MT479001	ATGAAGATAAAAATGTCCAAACC	TTAATTGACAGCATCGTTAAGAAC	amplificated from cDNA
	HarmOR7	MT479002	ATGAAGATAAAAATGTCCAAAC	CTATTTAGCGCCGTACACTGTC	amplificated from cDNA
	HarmOR8	MT479003	ATGCGCTTTGAGACATATATTATGG	TTACTTCCGAGACTTCACGTTTTG	amplificated from cDNA
	HarmOR9	MT479004	ATGCTCGAGCAATTTGATAGATG	TCACTCAGGGTGATACATAGTTTC	amplificated from cDNA
	HarmOR10	KJ577701.1	ATGTCAGTGAAAAACACCAGCCT	TTATTCTGTGTTCACCCGGTTCA	amplificated from cDNA
	HarmOR12	KT962962.1	ATGATGGAGGAGGAACCACTGC	TTAAGTTGGTGCTCCATAGAGGG	amplificated from cDNA
	HarmOR17	MT479005	ATGTCTCTGAGGTCGGACTCG	CTACTTTGTCTGCCGAAGAACC	amplificated from cDNA
	HarmOR18	MT479006	ATGGAAATGAAAGTAGACGTCCTAC	TTAAGCAGTAATCAAAGTGAAG	amplificated from cDNA
	HarmOR19	MT479007	ATGAAAGATCGAGACATACTTCGAAA	TTATTTATTCTGAGCATAAAACAAAGCG	amplificated from cDNA
	HarmOR20	MT479008	ATGGACGACGAATTAGAATTC	TTAAGATCTCAGTAGCGTAAACA	amplificated from cDNA
	HarmOR21	MT479009	ATGGAAAACTACTCGGGCTATTATAA	TTAGTAAAGCACTGAAAATACTGAGTACG	amplificated from cDNA
	HarmOR22	MT479010	ATGAATTGCTTTAAAAACAAAAAT	TCAATAAAATACTGAGAAAAGGGA	amplificated from cDNA
	HarmOR23	MT479011	ATGGGGATCATTTACCAATACAA	TTAATATTCTCCTTCTTCCAAAAC	amplificated from cDNA
	HarmOR24	MT479012	ATGGATTCCAAAATGTCGCTGTC	CTACTTTGTCTGCCGAAGAACCGC	amplificated from cDNA
	HarmOR25	MT479013	ATGGGGACTGACGTCGACAGCATCA	TTATGTTTCTTGAGCATTTCTTA	amplificated from cDNA
	HarmOR26	MT479014	ATGGGGGAAAATATGAAGTATTC	TTAACGGTTCAAGAACGTGAAGAG	amplificated from cDNA
	HarmOR27	MT479015	ATGCTGTCAAAGATAAAAAAC	TCACTCTTTTTTGCCCAACAC	amplificated from cDNA
	HarmOR29	MT479016	ATGGGTTACCAACAAATCGATTG	TCAACGAGATTGCATGTGACGCATC	amplificated from cDNA
	HarmOR30	MT479017	ATGTTTTCTTCGGAAGATTTGTTTC	TTATGTCGTCTGATTCAACACTGC	amplificated from cDNA
	HarmOR31	MT479018	ATGAATTCAATACTTCAGAATCTAGA	CTATTTTCTCAGCAGTGTGTAATAAC	amplificated from cDNA
	HarmOR32	MT479019	ATGGAATTGGATTTTAACAAAATTTTC	TTAGTTCCACATACAATTCATAAGATTGA	amplificated from cDNA
	HarmOR33	MT479020	ATGTCTGGTATCCGCAAGTTTGGGT	TCACGGTTCATCCATAGTGGACCT	amplificated from cDNA
	HarmOR35	MT479021	ATGTCGTACAGCGATCTCCCG	TTAGGTCTCTTCATACATTTGAATCAGTA	amplificated from cDNA
	HarmOR36	MT479022	ATGGAAAATATCCCTCCATACGA	TTATTGGGAACCCGACAGTTC	amplificated from cDNA
	HarmOR38	MT479023	ATGATTATCCTGAGCGAAAATATAA	TCATTTCTTCATGTTTCGCATC	amplificated from cDNA
	HarmOR39	MT479024	ATGAAGTGCTTTATGTGGCTAA	CTACACCTTGAATATAGTCACGAAT	amplificated from cDNA
	HarmOR40	MT479025	ATGGTGTTAAAATTCCTGGATCG	TTAATCGTCCTTCTTTGCTAAAAGC	amplificated from cDNA
	HarmOR42	MT479026	ATGACTAAATCTCGGCCTAGACATT	TCACTCCTGTCTTTGACTGAGTACG	amplificated from cDNA
	HarmOR43	MT479027	ATGGGGATCATCAGATCGATTAAATAC	TTATTTCGGGTTCCTGTCTTCAGC	amplificated from cDNA
	HarmOR45	MT479028	ATGCGTCTACAAATCTTAGAGGATT	TTATTTGCTGTACTGTCGCAGC	amplificated from cDNA
	HarmOR46	MT479029	ATGTCGGAGGCAAAACCTTCG	CTATTTTTCATTGACGTTGACTAACAAC	amplificated from cDNA
	HarmOR48	MT479030	ATGACAAAATCTAATTTGAAATTTGAAA	TCATTCGCAAGCTGCATTCA	amplificated from cDNA
	HarmOR50	MT479031	ATGGAGACCACCACGTACACA	CTAATACAGCACAGAAAAGACGGA	amplificated from cDNA
	HarmOR52	MT479032	ATGCGGACGTTACGAGAAAT	CTACTTCACAGTAGACCGAAGCG	amplificated from cDNA
	HarmOR55	MT479033	ATGCTTTTGGAAAAAATTTTCAAA	CTATAGGAGCCTTTCATTATGCACTT	amplificated from cDNA
	HarmOR56	MT479034	ATGGAAGTAAATTACGACAAAATATTCA	TTAATTCCACATGGCGTTCATC	amplificated from cDNA
	HarmOR59	MT479035	TTGAACAATGGGCTTCGTCAG	GTTCTGTTCTATTCGTGTCGAAATTG	amplificated from cDNA
	HarmOR60	MT479036	ATGGGTGTACTAGTTCGTAACGCG	TTACTCTTCAATAACTTGCTGTAACAGAG	amplificated from cDNA
	HarmOR62	MT479037	ATGGCTGATAAATCATACGATTCTTT	TTAATCCGAGTATGCAGTGCGC	amplificated from cDNA
	HarmOR63	MT479038	ATGGAAGTTCTGAAACACTTCCCA	TTAAACTTCTTCCTCTGAATAGACGC	amplificated from cDNA
	HarmOR65	MT479039	ATGTGGAAAAAATTCAAAGCATTTT	TTAGAGATTAGTTTGTCTCAGCATATTGA	amplificated from cDNA
	HarmOR66	MT479040	ATGGAAGAATTCCACAATTTGCC	TTAATTTTCACCTTCATACAAACTTGAA	amplificated from cDNA
	HarmOR67	MT479041	ATGTCCGAGTCAACAATAGAA	CTAATCATCACTGTACATGGTA	amplificated from cDNA
Helicoverpa assulta	HassOR42	MT479042	ATGACTAAATCTCGGCCTAGACACT	CTCCTGTCTTTGACTGAGTACGGC	amplificated from cDNA
	HassOrco	MT479043	ATGATGACCAAAGTGAAGGCCC	CTTGAGTTGCACCAACACCATG	amplificated from cDNA
Bombyx mori	BmorOR60	MT479044	ATGGTACGACCCTGCAGATATTTT	TCAGCCTTGTTTCTGACTAAGAACTG	amplificated from cDNA
	BmorOrco	AB100454.1	ATGATGACCAAGGTCAAGACGC	CTACTTCAGTTGGATCAACACCATG	amplificated from cDNA
Mythimna separata	MsepOR2	MT479045	ATGACGGACTCTCGTCCTAGGC	TTATTCTTGTCTTTGGCTGAGAACG	amplificated from cDNA
	MsepOrco	MT479046	ATGATGACCAAAGTGAAGGCCC	TTACTTGAGTTGCACCAACACCA	amplificated from cDNA
Grapholitha molesta	GmolOR60	MT479047	ATGGCCAATTCATTAAGCTCTGA	CTACACCTCCTTCTGACTCAAGACG	amplificated from cDNA
	GmolOrco	MT479048	ATGATGGGCAAAGTGAAATCCC	CTTCAGTTGCACTAACACCATGAAG	amplificated from cDNA
Chilo suppressalis	CsupOR2	RVE51930.1	——	——	synthesized
	CsupOrco	JX390608.1	——	——	synthesized
Manduca sexta	MsexOR67	LN885152.1	——	——	synthesized
	MsexOrco	LN885133.1	——	——	synthesized
Danaus plexippus	DpleOR42	OWR52750.1	——	——	synthesized
	DpleOrco	OWR42934.1	——	——	synthesized
Pieris rapae	PrapOR49b-like2	XM_022275334.1	——	——	synthesized
	PrapOrco	XM_022264144.1	——	——	synthesized
Vanessa tameamea	VtamOR42	XM_026640970.1	——	——	synthesized
	VtamOrco	XM_026634972.1	——	——	synthesized
Papilio xuthus	PxutOR42	XM_013309173.1	——	——	synthesized
	PxutOrco	XM_013311962.1	——	——	synthesized
Eriocrania semipurpurella	EsemOR19	Yuvaraj, et al. 2017	——	——	synthesized
	EsemOrco	KY750554.1	——	——	synthesized
